# Supplementary material for: POLG2-Linked Mitochondrial Disease: Functional Insights from New Mutation Carriers and Review of the Literature
Source: Cerebellum. 2023 Apr 22;23(2):479–88. doi: 10.1007/s12311-023-01557-x (PMC10951043; doi:10.1007/s12311-023-01557-x)
Supplement: Supplementary file 1 — Supplementary file1 (XLSX 25 KB) [file 12311_2023_1557_MOESM1_ESM.xlsx]

## Sheet: Table S1
	Table S1: List of individuals excluded from further analysis
	Excluded due to additional mutations
	Publication	Individuals	Variant(s) in POLG2	Additional variant				Comment
	Ferraris et al. 2008	single case	c.1247G>C, p.G416A	OPA1: c1741A>G				Excluded due to additional mutations
	Nagappa et al. 2015	single case	c.1105A>G, p.R369G (homozygous)	POLG: c.3428A>G and c.2243G>C				Excluded due to additional mutations
	Valencia et al. 2016	single case	c.1158T>G, p.D386E	ACAD9: c.941T>C and c.187G>T				Excluded due to additional mutations
	Walter et al. 2010	single case	c.1207_1208ins24	POLG2: c.505G>A; c.1110+44T.C; c.1191+7_1191+8insT				As reported in Young et al. 2011, additional POLG2 mutations found and therefore excluded
	Siegert et al. 2021	patient 1	c.886G>T, p.G296*	FAM149B1: c.354_357delinsCACTC				Excluded due to additional mutations
	Siegert et al. 2021	patient 2	c.886G>T, p.G296*	FAM149B1: c.354_357delinsCACTC				Excluded due to additional mutations
	Siegert et al. 2021	patient 5	c.886G>T, p.G296*	KMT2B: c.5697del				Excluded due to additional mutations
	Excluded due to rating as benign
	Publication	Individuals	Variant	MAF (GnomAD)	CADD	ACMG (https://franklin.genoox.com/)	MDSGene Pathogenicity Scoring (https://www.mdsgene.org/methods)		Comment
	Young et al. 2011	patient 2	c.457C>G p.L153V	0.0004136	19	likely benign	possibly pathogenic		Excluded as scored as benign
	Young et al. 2011	patient 4	c.1105A>G p.R369G	0.002638 (South Asia: 0.02365)	25	benign	not applicable (MAF > 1%)		Excluded due to high frequency in the South Asian population
	Young et al. 2011	patient 5	c.1158T>G p.D386E	0.006388 (Latinos: p = 0.049)	26	benign	not applicable (MAF > 1%)		Excluded due to high frequency in Latinos
	Young et al. 2011	patient 6	c.1158T>G p.D386E	0.006388 (Latinos: p = 0.049)	26	benign	not applicable (MAF > 1%)		Excluded due to high frequency in Latinos
	Young et al. 2011	patient 7	c.1268C>A p.S423Y	0.0004496	12	likely benign	benign (3 points)		Excluded as scored as benign
	Young et al. 2011	patient 8	c.1247G>C p.G416A	0.01042	26	benign	not applicable (MAF > 1%)		Excluded due to high frequency
	Craig et al., 2012	NA	c.1105A>G p.R369G	0.002638 (South Asia: 0.02365)	25	benign	not applicable (MAF > 1%)		Excluded due to high frequency in the South Asian population
	Lieber et al., 2013	NA	c.1105A>G p.R369G	0.002638 (South Asia: 0.02365)	25	benign	not applicable (MAF > 1%)		Excluded due to high frequency in the South Asian population
	MAF = mean allele frequency; GnomAD = The Genome Aggregation Database (https://gnomad.broadinstitute.org); CADD = Combined Annotation Dependent Depletion (https://cadd.gs.washington.edu/); ACMG = rating according to the American College of Medical Genetics; Pathogenicity Scoring was performed as described (https://www.mdsgene.org/methods). OPA1 = gene encoding Mitochondrial Dynamin Like GTPase; A…

## Sheet: Table S2
	Table S2: Review of clinical features of patients with heterozygous POLG2 mutations
		1	2	3	4	5	6	7	8	9	10	11	12	13	14	15	16
	reference	1	2	2	2	3	3	3	3	3	4	5	5	5	5	6	7
	individual number (publication)	single case	1 (unrelated case)	3 (unrelated case)	10 (unrelated case)	1 (family)	8 (family)	10 (family)	13 (family)	17 (family)	single case	1 (family)	2 (family)	3 (family)	4 (family)	4 (family)	single case
	genotype
	mutation	c.1352G>A p.G451E	c.307G>A p.G103S	c.614C>G p.P205R	c.1423_1424delTT p.L475DfsX2	c.970-1G>C	c.970-1G>C	c.970-1G>C	c.970-1G>C	c.970-1G>C	c.1207_1208ins24	c.673C>T p.R225*	c.673C>T p.R225*	c.673C>T p.R225*	c.673C>T p.R225*	c.886G>T p.G296*	c.285C>A p.C95*
	alleles	heterozygous	heterozygous	heterozygous	heterozygous	heterozygous	heterozygous	heterozygous	heterozygous	heterozygous	heterozygous	heterozygous	heterozygous	heterozygous	heterozygous	heterozygous	heterozygous
	type	missense	missense	missense	frameshift	splice site variant	splice site variant	splice site variant	splice site variant	splice site variant	in-frame insertion	stop mutation	stop mutation	stop mutation	stop mutation	stop mutation	stop mutation
	MAF (gnomAD)	not listed	0.00004374	not listed	not listed	not listed	not listed	not listed	not listed	not listed	not listed	not listed	not listed	not listed	not listed	not listed	not listed
	ACMG	likely pathogenic	VUS	likely pathogenic	likely pathogenic	likely pathogenic	likely pathogenic	likely pathogenic	likely pathogenic	likely pathogenic	likely pathogenic	likely pathogenic	likely pathogenic	likely pathogenic	likely pathogenic	likely pathogenic	likely pathogenic
	CADD score	27	31	27	32	33	33	33	33	33	33	33	33	33	33	36	36
	MDSGene pathoscoring	probably (10 p.)	possibly (8 p.)	probably (10 p.)	probably (12 p.)	probably (12 p.)	probably (12 p.)	probably (12 p.)	probably (12 p.)	probably (12 p.)	probably (10 p.)	probably (10 p.)	probably (10 p.)	probably (10 p.)	probably (10 p.)	probably (10 p.)	probably (10 p.)
	demographics
	sex	F	F	M	M	M	F	F	F	F	F	M	M	F	F	F	F
	AAE (y)	60	8	0.5	8	68	69	83	77	68	68	53	61	57	56	26	74
	AAO (y)	40	nr	nr	nr	53	51	77	61	56	48	49	45	47	48	nr	52
	DD (y)	20	nr	nr	nr	15	18	6	16	12	20	4	16	10	8	nr	22
	phenotype
	core sign	PEO	nr	lethargic infant, liver disease	Developmental delay, floppy infant, vision loss	CA, cognitive impairment, seizures	CA, seizures	CA, Parkinsonism	CA, PEO, Parkinsonism, cognitive impairment	CA, PEO, Parkinsonism, cognitive impairment	camptocormia	CPEO	CPEO	CPEO	CPEO	exercise intolerance	PEO
	PEO	+	nr	nr	nr	-	-	-	+	+	-	+	+	+	+	-	+
	Ptosis	+	nr	nr	nr	-	-	-	-	+	-	nr	nr	nr	nr	-	+
	Cerebellar ataxia	nr	nr	nr	nr	+	+	+	+	+	nr	+	+	+	+	-	-
	myo./EI/hyp.	+	nr	+	+	nr	nr	nr	nr	nr	+	nr	nr	nr	nr	+	+
	neuropathy	nr	nr	nr	nr	+	+	-	+	+	+	nr	nr	nr	nr	nr	+
	Parkinsoinian singn	nr	nr	nr	nr	-	-	+	+	+	nr	nr	nr	nr	nr	-	+
	tremor	nr	nr	nr	nr	+	+	+	+	+	nr	nr	nr	nr	nr	nr	+
	seizures	nr	nr	+	+	+	+	-	-	+	nr	nr	nr	nr	nr	nr	nr
	CI/DD	nr	nr	nr	+	+	-	-	+	+	nr	nr	+	nr	+	nr	nr
	Gastric symptoms	nr	nr	nr	+	nr	nr	nr	nr	nr	nr	nr	nr	nr	nr	nr	nr
	Liver disease	nr	nr	+	+	nr	nr	nr	nr	nr	nr	nr	nr	nr	nr	nr	nr
	Additional symptoms	impaired glucose tolerance, cardiac conduction defect, high CK	nr	Irritability, failure to thrive, lethargy, central hypotonia	ketosis, cortical blindness	head tremor	head tremor	foot dystonia, head tremor	hearing loss, postural instability, head tremor	postural instability, head tremor	nr	“pyramidal sign”	“pyramidal sign”, “extrapyramidal sign”	“pyramidal sign”, “extrapyramidal sign”	“pyramidal sign”	Intermittend strabism with juvenile onset, myoclonus	cataract, diabetes
	additional findings
	COX neg. fibers	+	nr	nr	nr	+	+	+	nr	+	+	nr	nr	nr	nr	nr	nr
	mtDNA del.	+	nr	nr	nr	+	+	+	nr	+	nr	nr	nr	nr	nr	nr	+
	MRI	nr	nr	nr	abnormal	T2-hyperintensities (brain stem, cerebellum, hemispheric white matter)	T2-hyperintensities (brain stem, cerebellum, hemispheric white matter)	not remarkable	T2-hyperintensities (brain stem, cerebellum, hemispheric white matter)	T2-hyperintensities (brain stem, cerebellum, hemispheric white matter)	nr	cerebellar atrophy	nr	nr	cerebellar and brain stem atrophy	unremarkable	unremarkable
	NCS/EMG/EEG	nr	nr	nr	abnormal EEG	Sensory and motor axonal neuropathy	Sensory axonal neuropathy	not remarkable	Sensory axonal neuropathy	Sensory axonal neuropathy	chronic neurogenic changes	nr	nr	nr	nr	nr	neuropathy
	add. mut. = additional mutations; GnomAD = Genome Aggregation Database; CADD = Combined Annotation Dependent Depletion score (https://cadd.gs.washington.edu/); ACMG = rating according to the American College of Medical Genetics; VUS = variant of unknown significance; AAE = age at examination; y = years; AAO = age at examination; DD = disease duration; PEO = progressive external ophthalmoplegia; m…

## Sheet: Table S3
	Table S3: Individuals with biallelic POLG2 mutations
	Publication	Variant	MAF (GnomAD)	CADD-Score	ACMG	MDSGene Pathogenicity scoring	Clinical phenotype
	Varma et al. 2016	c.544C>T, p.R182W (homozygous)	0.00003185	33	likely pathogenic	probably pathogenic (12 points)	Newborn with ‘mtDNA depletion syndrome’, heart and liver failure soon after birth, metabolic acidosis, respiratory and multi-organ failure, MRI: thinning of corpus callosum, MRSI lactate peak
	Lee et al. 2019	c.694G>A, p.G232S (homozygous)	0.0003709	25	VUS	possibly pathogenic (9 points)	27-year-old male with epilepsy, age at onset 23 years
	Dosekova et al. 2019	c.1297G>T, p.D433Y (homozygous)	not listed	32	likely pathogenic	probably pathogenic (10 points)	39-year-old female, age at onset 5 years, with optic atrophy, cerebellar ataxia, chorea, premature ovarian failure, glaucoma, neuropathy. MRI: cortical and cerebellar atrophy, T2-hyperintensities
	MAF = mean allele frequency; GnomAD = The Genome Aggregation Database (https://gnomad.broadinstitute.org); ACMG = rating according to the American College of Medical Genetics; VUS = variant of unknown significance; CADD = Combined Annotation Dependent Depletion (https://cadd.gs.washington.edu/); Pathogenicity Scoring was performed as described (https://www.mdsgene.org/methods).

## Sheet: Supplementary References
Craig K, Young MJ, Blakely EL, et al (2012) A p.R369G POLG2 mutation associated with adPEO and multiple mtDNA deletions causes decreased affinity between polymerase γ subunits. Mitochondrion 12:313–319. doi: 10.1016/j.mito.2011.11.006
Dosekova P, Dubiel A, Karlowicz A, et al (2019) Whole exome sequencing identifies a homozygous POLG2 missense variant in an adult patient presenting with optic atrophy, movement disorders, premature ovarian failure and mitochondrial DNA depletion. Eur J Med Genet 103821. doi: 10.1016/j.ejmg.2019.103821
Ferraris S, Clark S, Garelli E, et al (2008) Progressive External Ophthalmoplegia and Vision and Hearing Loss in a Patient With Mutations in POLG2 and OPA1. Arch Neurol 65:125–131. doi: 10.1001/archneurol.2007.9
Hou Y, Zhao X, Xie Z, et al (2022) Novel and recurrent nuclear gene variations in a cohort of Chinese progressive external ophthalmoplegia patients with multiple mtDNA deletions. Mol Genet Genomic Med 10:e1921. doi: 10.1002/mgg3.1921
Kim M, Kim AR, Kim JS, et al (2020) Clarification of undiagnosed ataxia using whole-exome sequencing with clinical implications. Parkinsonism Relat Disord 80: 58–64. doi: 10.1016/j.parkreldis.2020.08.040
Lee SJ, Kanwal S, Yoo DH, et al (2019) A POLG2 Homozygous Mutation in an Autosomal Recessive Epilepsy Family Without Ophthalmoplegia. J Clin Neurol 15:418–420. doi: 10.3988/jcn.2019.15.3.418
Lehmann Urban D, Motlagh Scholle L, Alt K, et al (2020) Camptocormia as a Novel Phenotype in a Heterozygous POLG2 Mutation. Diagnostics (Basel). doi: 10.3390/diagnostics10020068
Lek M, Karczewski KJ, Minikel EV, et al (2016) Analysis of protein-coding genetic variation in 60,706 humans. Nature 536:285–291. doi: 10.1038/nature19057
Lieber DS, Calvo SE, Shanahan K, et al (2013) Targeted exome sequencing of suspected mitochondrial disorders. Neurology 80:1762–1770. doi: 10.1212/WNL.0b013e3182918c40
Longley MJ, Clark S, Yu Wai Man C, et al (2006) Mutant POLG2 disrupts DNA polymerase gamma subunits and causes progressive external ophthalmoplegia. Am J Hum Genet 78:1026–1034. doi: 10.1086/504303
Nagappa M, Bindu PS, Taly AB, et al (2015) Palatal Tremor in POLG-Associated Ataxia. Mov Disord Clin Pract 2:318–320. doi: 10.1002/mdc3.12195
Siegert S, Mindler GT, Brücke C, et al (2021) Expanding the Phenotype of the FAM149B1-Related Ciliopathy and Identification of Three Neurogenetic Disorders in a Single Family. Genes (Basel) 11:1648. doi:10.3390/genes12111648
Valencia CA, Wang X, Wang J, et al (2016) Deep Sequencing Reveals Novel Genetic Variants in Children with Acute Liver Failure and Tissue Evidence of Impaired Energy Metabolism. PLoS ONE 11:e0156738. doi: 10.1371/journal.pone.0156738
Van Maldergem L, Besse A, De Paepe B, et al (2017) POLG2 deficiency causes adult-onset syndromic sensory neuropathy, ataxia and parkinsonism. Ann Clin Transl Neurol 4:4–14. doi: 10.1002/acn3.361
Varma H, Faust PL, Iglesias AD, et al (2016) Whole exome sequencing identifies a homozygous POLG2 missense variant in an infant with fulminant hepatic failure and mitochondrial DNA depletion. Eur J Med Genet 59:540–545. doi: 10.1016/j.ejmg.2016.08.012
Walter MC, Czermin B, Muller-Ziermann S, et al (2010) Late-onset ptosis and myopathy in a patient with a heterozygous insertion in POLG2. J Neurol 257:1517–1523. doi: 10.1007/s00415-010-5565-9
Young MJ, Longley MJ, Li F-Y, et al (2011) Biochemical analysis of human POLG2 variants associated with mitochondrial disease. Hum Mol Genet 20:3052–3066. doi: 10.1093/hmg/ddr209
